# Supplementary material for: Mechanobiological responses of astrocytes in optic nerve head due to biaxial stretch
Source: BMC Ophthalmol. 2022 Sep 16;22:368. doi: 10.1186/s12886-022-02592-8 (PMC9482189; doi:10.1186/s12886-022-02592-8)
Supplement: Supplementary file 1 — Additional file 1. [file 12886_2022_2592_MOESM1_ESM.xlsx]

## Sheet: Sheet1
EA VS CA
UP	Protein_ID	Repetive_group	GENE	Description	Mean_Fold Change	Fold Change
	tr|D3ZAS2|D3ZAS2_RAT		Sgsm1	Small G protein-signaling modulator 1 OS=Rattus norvegicus OX=10116 GN=Sgsm1 PE=1 SV=2	9.5	9.503|-|-
	tr|D3ZZJ7|D3ZZJ7_RAT		Dcp1b	Decapping mRNA 1B OS=Rattus norvegicus OX=10116 GN=Dcp1b PE=1 SV=3	3.15	2.371|3.927|-
	tr|F1M9B3|F1M9B3_RAT		Usp48	Ubiquitin carboxyl-terminal hydrolase 48 OS=Rattus norvegicus OX=10116 GN=Usp48 PE=1 SV=1	2.79	2.786|-|-
	tr|B5DFL1|B5DFL1_RAT		Phc2	Phc2 protein (Fragment) OS=Rattus norvegicus OX=10116 GN=Phc2 PE=2 SV=1	2.31	-|2.314|-
	tr|A0A0G2JW13|A0A0G2JW13_RAT	2D	LOC103694210	NACHT and WD repeat domain-containing protein 2-like OS=Rattus norvegicus OX=10116 GN=LOC103694210 PE=4 SV=1	2.23	2.228|-|-
	sp|P70555|PTH2R_RAT		Pth2r	Parathyroid hormone 2 receptor OS=Rattus norvegicus OX=10116 GN=Pth2r PE=2 SV=1	2.15	2.032|-|2.263
	tr|D3ZD80|D3ZD80_RAT		Gtf3c4	General transcription factor IIIC subunit 4 OS=Rattus norvegicus OX=10116 GN=Gtf3c4 PE=1 SV=1	2.12	1.566|2.667|-
	tr|F1LUM5|F1LUM5_RAT		Tubal3	Tubulin alpha chain OS=Rattus norvegicus OX=10116 GN=Tubal3 PE=1 SV=2	1.52	1.914|1.630|1.012
	tr|D4A7M6|D4A7M6_RAT		LOC100359539	Ribonucleotide reductase M2 polypeptide OS=Rattus norvegicus OX=10116 GN=LOC100359539 PE=1 SV=1	1.47	1.397|1.831|1.187
	sp|P12001|RL18_RAT		Rpl18	60S ribosomal protein L18 OS=Rattus norvegicus OX=10116 GN=Rpl18 PE=1 SV=2	1.44	2.012|1.238|1.078
	tr|D3ZC87|D3ZC87_RAT		Maff	MAF bZIP transcription factor F OS=Rattus norvegicus OX=10116 GN=Maff PE=3 SV=1	1.39	1.321|1.604|1.243
	tr|M0R7B4|M0R7B4_RAT	2U	Hist1h1d	Histone cluster 1 H1 family member d OS=Rattus norvegicus OX=10116 GN=Hist1h1d PE=1 SV=2	1.36	1.727|1.143|1.196
	tr|D3ZFM4|D3ZFM4_RAT		Nus1	NUS1 dehydrodolichyl diphosphate synthase subunit OS=Rattus norvegicus OX=10116 GN=Nus1 PE=4 SV=1	1.35	1.195|1.410|1.436
	tr|B0K031|B0K031_RAT	2U	Rpl7	60S ribosomal protein L7 OS=Rattus norvegicus OX=10116 GN=Rpl7 PE=1 SV=1	1.34	1.635|1.340|1.055
	sp|P11883|AL3A1_RAT		Aldh3a1	Aldehyde dehydrogenase, dimeric NADP-preferring OS=Rattus norvegicus OX=10116 GN=Aldh3a1 PE=1 SV=3	1.32	1.275|1.386|1.306
	tr|B3DM86|B3DM86_RAT		Srxn1	Srxn1 protein (Fragment) OS=Rattus norvegicus OX=10116 GN=Srxn1 PE=2 SV=1	1.32	1.381|1.218|1.365
	sp|Q9R0T4|CADH1_RAT		Cdh1	Cadherin-1 OS=Rattus norvegicus OX=10116 GN=Cdh1 PE=1 SV=1	1.31	1.571|1.261|1.111
	sp|P56819|BACE1_RAT		Bace1	Beta-secretase 1 OS=Rattus norvegicus OX=10116 GN=Bace1 PE=2 SV=1	1.3	1.481|1.164|1.259
	tr|Q4FZZ3|Q4FZZ3_RAT		Gsta5	Glutathione S-transferase alpha-5 OS=Rattus norvegicus OX=10116 GN=Gsta5 PE=2 SV=1	1.3	1.355|1.459|1.075
	sp|P63081|VATL_RAT		Atp6v0c	V-type proton ATPase 16 kDa proteolipid subunit OS=Rattus norvegicus OX=10116 GN=Atp6v0c PE=2 SV=1	1.29	1.297|1.270|1.316
	sp|Q8K585|HMGA1_RAT		Hmga1	High mobility group protein HMG-I/HMG-Y OS=Rattus norvegicus OX=10116 GN=Hmga1 PE=1 SV=3	1.27	1.142|1.281|1.399
	sp|Q9ET20|SCAM4_RAT		Scamp4	Secretory carrier-associated membrane protein 4 OS=Rattus norvegicus OX=10116 GN=Scamp4 PE=2 SV=1	1.27	1.087|1.106|1.618
	tr|B0BMZ1|B0BMZ1_RAT		Fam241b	Family with sequence similarity 241 member B OS=Rattus norvegicus OX=10116 GN=Fam241b PE=1 SV=1	1.27	1.236|1.246|1.325
	tr|Q5CD99|Q5CD99_RAT		Galnt17	Polypeptide N-acetylgalactosaminyltransferase OS=Rattus norvegicus OX=10116 GN=Galnt17 PE=2 SV=1	1.26	-|-|1.262
	tr|D4AD70|D4AD70_RAT			Uncharacterized protein OS=Rattus norvegicus OX=10116 PE=3 SV=1	1.26	1.149|1.392|1.232
	tr|Q6PDU2|Q6PDU2_RAT		Mrps18a	Mitochondrial ribosomal protein S18A OS=Rattus norvegicus OX=10116 GN=Mrps18a PE=1 SV=1	1.25	1.159|1.512|1.064
	tr|Q9Z0N9|Q9Z0N9_RAT		importin alpha	Importin subunit alpha OS=Rattus norvegicus OX=10116 GN=importin alpha PE=2 SV=1	1.25	1.257|1.374|1.128
	sp|Q5PQT7|PHLA3_RAT		Phlda3	Pleckstrin homology-like domain family A member 3 OS=Rattus norvegicus OX=10116 GN=Phlda3 PE=2 SV=1	1.24	1.269|1.276|1.181
	tr|G3V7J9|G3V7J9_RAT		Adh7	Alcohol dehydrogenase class 4 mu/sigma chain OS=Rattus norvegicus OX=10116 GN=Adh7 PE=1 SV=1	1.22	1.206|1.239|-
	sp|D3ZBN0|H15_RAT		Hist1h1b	Histone H1.5 OS=Rattus norvegicus OX=10116 GN=Hist1h1b PE=1 SV=1	1.22	1.460|1.138|1.055
	tr|D4A1D8|D4A1D8_RAT		Surf4	Surfeit 4 OS=Rattus norvegicus OX=10116 GN=Surf4 PE=1 SV=1	1.21	-|-|1.211
	sp|P15865|H14_RAT	2U	Hist1h1e	Histone H1.4 OS=Rattus norvegicus OX=10116 GN=Hist1h1e PE=1 SV=3	1.21	1.315|1.121|1.196
	sp|P41682|ADH7_RAT		Adh7	Alcohol dehydrogenase class 4 mu/sigma chain OS=Rattus norvegicus OX=10116 GN=Adh7 PE=1 SV=2	1.21	-|-|1.207
	tr|D3ZP98|D3ZP98_RAT		Hm13	Histocompatibility 13 (Predicted), isoform CRA_a OS=Rattus norvegicus OX=10116 GN=Hm13 PE=1 SV=1	1.19	1.119|1.063|1.393
	sp|P62718|RL18A_RAT		Rpl18a	60S ribosomal protein L18a OS=Rattus norvegicus OX=10116 GN=Rpl18a PE=2 SV=1	1.18	1.450|1.040|1.037
	tr|Q6AYN8|Q6AYN8_RAT		Mcm7	DNA replication licensing factor MCM7 OS=Rattus norvegicus OX=10116 GN=Mcm7 PE=1 SV=1	1.18	1.180|1.302|1.056
	tr|A0A140TA98|A0A140TA98_RAT		Mta1	Metastasis-associated protein MTA1 OS=Rattus norvegicus OX=10116 GN=Mta1 PE=1 SV=1	1.17	1.205|1.132|1.159
	sp|B2RZ37|REEP5_RAT		Reep5	Receptor expression-enhancing protein 5 OS=Rattus norvegicus OX=10116 GN=Reep5 PE=1 SV=1	1.17	1.166|1.059|1.271
	sp|P02793|FRIL1_RAT	2U	Ftl1	Ferritin light chain 1 OS=Rattus norvegicus OX=10116 GN=Ftl1 PE=1 SV=3	1.17	1.164|1.269|1.086
	sp|O70536|SOAT1_RAT	2U	Soat1	Sterol O-acyltransferase 1 OS=Rattus norvegicus OX=10116 GN=Soat1 PE=2 SV=1	1.17	1.023|1.251|1.227
	sp|Q9QX67|DAP1_RAT		Dap	Death-associated protein 1 OS=Rattus norvegicus OX=10116 GN=Dap PE=1 SV=3	1.16	1.026|1.309|1.154
	sp|Q9QZA6|CD151_RAT		Cd151	CD151 antigen OS=Rattus norvegicus OX=10116 GN=Cd151 PE=1 SV=2	1.16	1.143|1.036|1.291
	sp|P84083|ARF5_RAT		Arf5	ADP-ribosylation factor 5 OS=Rattus norvegicus OX=10116 GN=Arf5 PE=1 SV=2	1.16	1.093|1.231|1.162
	tr|Q66HI5|Q66HI5_RAT	2U	Fth1	Ferritin OS=Rattus norvegicus OX=10116 GN=Fth1 PE=1 SV=2	1.16	1.041|1.420|1.032
	tr|F1LP52|F1LP52_RAT		Tmem231	Transmembrane protein 231 OS=Rattus norvegicus OX=10116 GN=Tmem231 PE=4 SV=2	1.16	1.132|1.007|1.341
	sp|P97839|DLGP4_RAT		Dlgap4	Disks large-associated protein 4 OS=Rattus norvegicus OX=10116 GN=Dlgap4 PE=1 SV=1	1.16	1.064|1.251|-
	sp|P62282|RS11_RAT		Rps11	40S ribosomal protein S11 OS=Rattus norvegicus OX=10116 GN=Rps11 PE=1 SV=3	1.15	1.206|1.087|1.166
	sp|Q3MHS2|ZN830_RAT		Znf830	Zinc finger protein 830 OS=Rattus norvegicus OX=10116 GN=Znf830 PE=1 SV=1	1.15	1.241|1.167|1.049
	sp|P04906|GSTP1_RAT		Gstp1	Glutathione S-transferase pi OS=Rattus norvegicus OX=10116 GN=Gstp1 PE=2 SV=1	1.15	1.148|1.288|1.019
	tr|D3ZM91|D3ZM91_RAT		Sync	Syncoilin (Predicted) OS=Rattus norvegicus OX=10116 GN=Sync PE=1 SV=1	1.15	1.275|1.093|1.094
	tr|D3ZD83|D3ZD83_RAT	2U	Mfsd10	Major facilitator superfamily domain-containing 10 OS=Rattus norvegicus OX=10116 GN=Mfsd10 PE=1 SV=1	1.14	1.039|1.112|1.260
	sp|P04961|PCNA_RAT		Pcna	Proliferating cell nuclear antigen OS=Rattus norvegicus OX=10116 GN=Pcna PE=1 SV=1	1.14	1.232|1.108|1.079
	sp|A1L1L2|TM214_RAT		Tmem214	Transmembrane protein 214 OS=Rattus norvegicus OX=10116 GN=Tmem214 PE=2 SV=1	1.14	1.036|1.125|1.253
	sp|P48508|GSH0_RAT		Gclm	Glutamate--cysteine ligase regulatory subunit OS=Rattus norvegicus OX=10116 GN=Gclm PE=1 SV=1	1.14	1.042|1.235|-
	sp|Q64678|CP1B1_RAT		Cyp1b1	Cytochrome P450 1B1 OS=Rattus norvegicus OX=10116 GN=Cyp1b1 PE=1 SV=1	1.14	1.104|1.041|1.282
	sp|Q5PQR5|IMP4_RAT		Imp4	U3 small nucleolar ribonucleoprotein protein IMP4 OS=Rattus norvegicus OX=10116 GN=Imp4 PE=2 SV=1	1.14	1.071|1.277|1.081
	sp|P14942|GSTA4_RAT		Gsta4	Glutathione S-transferase alpha 4 OS=Rattus norvegicus OX=10116 GN=Gsta4 PE=2 SV=1	1.13	1.070|1.248|1.081
	sp|D3ZZ80|OBSL1_RAT		Obsl1	Obscurin-like protein 1 OS=Rattus norvegicus OX=10116 GN=Obsl1 PE=2 SV=3	1.13	1.251|1.048|1.103
	tr|D3Z8C7|D3Z8C7_RAT		Wdr48	WD repeat domain 48 OS=Rattus norvegicus OX=10116 GN=Wdr48 PE=1 SV=1	1.12	1.237|1.101|1.026
	tr|A0A0G2KAW7|A0A0G2KAW7_RAT		Eif4h	Eukaryotic translation initiation factor 4H OS=Rattus norvegicus OX=10116 GN=Eif4h PE=1 SV=1	1.12	1.030|1.270|1.055
	tr|A0A0H2UHX1|A0A0H2UHX1_RAT		Rtn3	Reticulon OS=Rattus norvegicus OX=10116 GN=Rtn3 PE=1 SV=1	1.12	1.009|1.008|1.337
	tr|B2RZD4|B2RZD4_RAT	2U	Rpl34	60S ribosomal protein L34 OS=Rattus norvegicus OX=10116 GN=Rpl34 PE=1 SV=1	1.12	1.244|1.026|1.103
	tr|D3ZPW7|D3ZPW7_RAT		Gpx8	Glutathione peroxidase OS=Rattus norvegicus OX=10116 GN=Gpx8 PE=3 SV=1	1.12	1.055|1.097|1.204
	tr|D4A0E8|D4A0E8_RAT		Prmt5	Protein arginine N-methyltransferase 5 OS=Rattus norvegicus OX=10116 GN=Prmt5 PE=1 SV=1	1.11	1.052|1.216|1.061
	tr|G3V7V6|G3V7V6_RAT		Retsat	All-trans-13,14-dihydroretinol saturase, isoform CRA_b OS=Rattus norvegicus OX=10116 GN=Retsat PE=1 SV=1	1.11	1.037|1.066|1.221
	sp|Q80W89|NDUAB_RAT		Ndufa11	NADH dehydrogenase [ubiquinone] 1 alpha subcomplex subunit 11 OS=Rattus norvegicus OX=10116 GN=Ndufa11 PE=2 SV=1	1.11	1.228|1.042|1.074
	tr|A0A0G2JZH0|A0A0G2JZH0_RAT		Cab39	Calcium-binding protein 39 OS=Rattus norvegicus OX=10116 GN=Cab39 PE=1 SV=1	1.11	-|1.201|1.024
	tr|F1LW07|F1LW07_RAT		Ppp1r13l	Protein phosphatase 1, regulatory subunit 13-like OS=Rattus norvegicus OX=10116 GN=Ppp1r13l PE=1 SV=2	1.11	1.094|1.216|1.032
	tr|D3ZNI3|D3ZNI3_RAT		Pdcd11	Programmed cell death 11 OS=Rattus norvegicus OX=10116 GN=Pdcd11 PE=1 SV=1	1.11	1.220|1.084|1.038
	tr|Q38PF9|Q38PF9_RAT			AHNAK 1 (Fragment) OS=Rattus norvegicus OX=10116 PE=2 SV=1	1.1	1.216|1.036|1.053
	tr|Q4QQS7|Q4QQS7_RAT		Umps	Uridine monophosphate synthetase OS=Rattus norvegicus OX=10116 GN=Umps PE=1 SV=1	1.1	1.061|1.222|1.004
	tr|A0A0G2K7Q8|A0A0G2K7Q8_RAT		Kif1b	6-phosphogluconate dehydrogenase, decarboxylating OS=Rattus norvegicus OX=10116 GN=Kif1b PE=1 SV=1	1.1	1.031|1.211|1.070
	tr|F1M013|F1M013_RAT		Rpl7a	60S ribosomal protein L7a OS=Rattus norvegicus OX=10116 GN=Rpl7a PE=4 SV=2	1.09	1.226|1.024|1.013
	tr|A0A0G2K7X3|A0A0G2K7X3_RAT		Nucks1	Nuclear ubiquitous casein and cyclin-dependent kinase substrate 1 OS=Rattus norvegicus OX=10116 GN=Nucks1 PE=1 SV=1	1.09	1.015|1.241|1.015
	sp|Q09073|ADT2_RAT		Slc25a5	ADP/ATP translocase 2 OS=Rattus norvegicus OX=10116 GN=Slc25a5 PE=1 SV=3	1.08	1.003|1.017|1.227
	tr|D3ZJ08|D3ZJ08_RAT		Hist2h3c2	Histone H3 OS=Rattus norvegicus OX=10116 GN=Hist2h3c2 PE=1 SV=1	1.08	1.007|1.001|1.246
	sp|Q5PPJ4|DOHH_RAT		Dohh	Deoxyhypusine hydroxylase OS=Rattus norvegicus OX=10116 GN=Dohh PE=2 SV=1	1.08	1.003|1.202|1.022
DOWN	Protein_ID			Description	Mean_Fold Change	Fold Change
	tr|A0A0G2JTY7|A0A0G2JTY7_RAT	2D	Card10	Caspase recruitment domain family, member 10 OS=Rattus norvegicus OX=10116 GN=Card10 PE=4 SV=1	0.4	-|0.399|-
	sp|Q3MHC1|NAA60_RAT	2D	Naa60	N-alpha-acetyltransferase 60 OS=Rattus norvegicus OX=10116 GN=Naa60 PE=2 SV=1	0.43	0.433|-|-
	sp|Q8VIJ4|NR2C1_RAT	2D	Nr2c1	Nuclear receptor subfamily 2 group C member 1 OS=Rattus norvegicus OX=10116 GN=Nr2c1 PE=2 SV=1	0.58	0.609|0.596|0.538
	sp|P02680|FIBG_RAT		Fgg	Fibrinogen gamma chain OS=Rattus norvegicus OX=10116 GN=Fgg PE=1 SV=3	0.6	0.710|0.373|0.713
	sp|P02262|H2A1_RAT			Histone H2A type 1 OS=Rattus norvegicus OX=10116 PE=1 SV=2	0.6	-|0.599|-
	tr|Q9Z2X9|Q9Z2X9_RAT		Lyst	BEIGE OS=Rattus norvegicus OX=10116 GN=Lyst PE=2 SV=1	0.67	-|-|0.672
	tr|Q6P9V1|Q6P9V1_RAT	2D	Cd81	Tetraspanin OS=Rattus norvegicus OX=10116 GN=Cd81 PE=1 SV=1	0.72	0.767|0.672|-
	tr|B0BNB0|B0BNB0_RAT		Golt1b	Golgi transport 1B OS=Rattus norvegicus OX=10116 GN=Golt1b PE=1 SV=1	0.74	0.916|0.664|0.639
	sp|P14480|FIBB_RAT		Fgb	Fibrinogen beta chain OS=Rattus norvegicus OX=10116 GN=Fgb PE=1 SV=4	0.75	0.784|0.632|0.828
	tr|G3V7M6|G3V7M6_RAT		Cntf	Ciliary neurotrophic factor OS=Rattus norvegicus OX=10116 GN=Cntf PE=4 SV=1	0.75	0.696|0.808|0.760
	tr|Q6IRF5|Q6IRF5_RAT		Pla2g4a	Phospholipase A2 OS=Rattus norvegicus OX=10116 GN=Pla2g4a PE=1 SV=1	0.78	-|-|0.782
	tr|G3V6S1|G3V6S1_RAT		Pawr	PRKC apoptosis WT1 regulator protein OS=Rattus norvegicus OX=10116 GN=Pawr PE=1 SV=1	0.78	-|0.714|0.837
	sp|Q8K5B3|MCFD2_RAT		Mcfd2	Multiple coagulation factor deficiency protein 2 homolog OS=Rattus norvegicus OX=10116 GN=Mcfd2 PE=1 SV=1	0.8	-|-|0.804
	tr|M0R544|M0R544_RAT		Gaa	Glucosidase, alpha, acid, isoform CRA_a OS=Rattus norvegicus OX=10116 GN=Gaa PE=1 SV=1	0.8	0.728|0.796|0.864
	tr|A0A0G2K7A5|A0A0G2K7A5_RAT		Col10a1	Collagen type X alpha 1 chain OS=Rattus norvegicus OX=10116 GN=Col10a1 PE=4 SV=1	0.8	0.678|0.909|0.800
	tr|D4AC70|D4AC70_RAT		Col8a1	Collagen type VIII alpha 1 chain OS=Rattus norvegicus OX=10116 GN=Col8a1 PE=1 SV=3	0.8	0.790|0.686|0.916
	tr|Q923Z2|Q923Z2_RAT	2D	Tpm1	Tropomyosin 1, alpha, isoform CRA_a OS=Rattus norvegicus OX=10116 GN=Tpm1 PE=1 SV=1	0.81	0.889|0.772|0.759
	sp|Q07258|TGFB3_RAT	2D	Tgfb3	Transforming growth factor beta-3 proprotein OS=Rattus norvegicus OX=10116 GN=Tgfb3 PE=2 SV=2	0.81	0.917|0.747|0.776
	tr|A0A0H2UHX5|A0A0H2UHX5_RAT		Mme	Neprilysin OS=Rattus norvegicus OX=10116 GN=Mme PE=4 SV=1	0.82	0.707|0.795|0.947
	tr|Q9WVJ6|Q9WVJ6_RAT		Tgm2	Tissue-type transglutaminase OS=Rattus norvegicus OX=10116 GN=Tgm2 PE=1 SV=1	0.83	0.774|0.886|-
	tr|A0A0G2K0H3|A0A0G2K0H3_RAT	2D	Lrp6	Low-density lipoprotein receptor-related protein OS=Rattus norvegicus OX=10116 GN=Lrp6 PE=3 SV=1	0.83	0.779|0.831|0.895
	tr|D3Z9C7|D3Z9C7_RAT		Pclo	Protein piccolo OS=Rattus norvegicus OX=10116 GN=Pclo PE=1 SV=3	0.83	0.768|0.800|0.910
	sp|Q8R2H2|ITB3_RAT		Itgb3	Integrin beta-3 OS=Rattus norvegicus OX=10116 GN=Itgb3 PE=2 SV=1	0.83	0.826|-|-
	tr|M0R8T0|M0R8T0_RAT	2D	RGD1564801	Similar to hepatic multiple inositol polyphosphate phosphatase OS=Rattus norvegicus OX=10116 GN=RGD1564801 PE=3 SV=1	0.84	0.886|0.796|-
	tr|F1LPM3|F1LPM3_RAT	2D	Sorbs2	Sorbin and SH3 domain-containing protein 2 OS=Rattus norvegicus OX=10116 GN=Sorbs2 PE=1 SV=2	0.84	0.840|0.814|0.862
	tr|D4A213|D4A213_RAT	2D	Scara5	Scavenger receptor class A member 5 OS=Rattus norvegicus OX=10116 GN=Scara5 PE=3 SV=3	0.84	0.833|0.699|0.975
	tr|Q6IMX4|Q6IMX4_RAT		Plpp3	Phosphatidic acid phosphatase type 2B OS=Rattus norvegicus OX=10116 GN=Plpp3 PE=1 SV=1	0.84	0.894|0.630|0.999
	tr|Q71SA3|Q71SA3_RAT	2D	Thbs1	Thrombospondin 1 OS=Rattus norvegicus OX=10116 GN=Thbs1 PE=2 SV=1	0.84	0.905|0.651|0.957
	sp|O35276|NRP2_RAT		Nrp2	Neuropilin-2 OS=Rattus norvegicus OX=10116 GN=Nrp2 PE=2 SV=1	0.85	0.877|0.800|0.885
	tr|G3V9E3|G3V9E3_RAT		Cald1	Caldesmon 1, isoform CRA_b OS=Rattus norvegicus OX=10116 GN=Cald1 PE=1 SV=1	0.85	0.882|0.805|0.865
	tr|D3ZZT9|D3ZZT9_RAT		Col14a1	Collagen type XIV alpha 1 chain OS=Rattus norvegicus OX=10116 GN=Col14a1 PE=1 SV=3	0.85	0.865|0.718|0.969
	tr|F1LRM7|F1LRM7_RAT		Col2a1	Collagen alpha-1(II) chain OS=Rattus norvegicus OX=10116 GN=Col2a1 PE=1 SV=1	0.86	0.984|0.717|0.884
	tr|M0R785|M0R785_RAT		LOC100911516	Coiled-coil-helix-coiled-coil-helix domain-containing protein 2, mitochondrial-like OS=Rattus norvegicus OX=10116 GN=LOC100911516 PE=4 SV=1	0.86	-|0.766|0.960
	sp|Q4KMC4|GFPT2_RAT		Gfpt2	Glutamine--fructose-6-phosphate aminotransferase [isomerizing] 2 OS=Rattus norvegicus OX=10116 GN=Gfpt2 PE=1 SV=3	0.86	0.824|0.890|-
	sp|P14841|CYTC_RAT		Cst3	Cystatin-C OS=Rattus norvegicus OX=10116 GN=Cst3 PE=1 SV=2	0.86	0.892|0.808|0.884
	sp|Q9Z327|SYNPO_RAT		Synpo	Synaptopodin OS=Rattus norvegicus OX=10116 GN=Synpo PE=1 SV=2	0.86	0.821|0.870|0.903
	sp|P60669|PKHA4_RAT		Plekha4	Pleckstrin homology domain-containing family A member 4 OS=Rattus norvegicus OX=10116 GN=Plekha4 PE=2 SV=1	0.86	0.809|0.829|0.950
	sp|Q62632|FSTL1_RAT	2D	Fstl1	Follistatin-related protein 1 OS=Rattus norvegicus OX=10116 GN=Fstl1 PE=1 SV=1	0.87	0.975|0.692|0.943
	tr|A0A0G2K0M8|A0A0G2K0M8_RAT		Ncam1	Neural cell adhesion molecule 1 OS=Rattus norvegicus OX=10116 GN=Ncam1 PE=1 SV=1	0.88	0.894|0.795|0.963
	sp|Q6TUG0|DJB11_RAT		Dnajb11	DnaJ homolog subfamily B member 11 OS=Rattus norvegicus OX=10116 GN=Dnajb11 PE=2 SV=1	0.88	0.878|0.831|0.927
	sp|Q08290|CNN1_RAT		Cnn1	Calponin-1 OS=Rattus norvegicus OX=10116 GN=Cnn1 PE=1 SV=1	0.88	0.819|0.914|0.917
	tr|D3ZY47|D3ZY47_RAT		RGD1559896	Similar to RIKEN cDNA 2310022B05 OS=Rattus norvegicus OX=10116 GN=RGD1559896 PE=1 SV=1	0.88	0.945|0.936|0.756
	tr|D4A4H5|D4A4H5_RAT		Sdf2	Stromal cell derived factor 2 (Predicted), isoform CRA_b OS=Rattus norvegicus OX=10116 GN=Sdf2 PE=1 SV=2	0.88	0.828|0.861|0.952
	sp|Q9EQV6|TPP1_RAT		Tpp1	Tripeptidyl-peptidase 1 OS=Rattus norvegicus OX=10116 GN=Tpp1 PE=1 SV=1	0.88	0.829|0.922|0.883
	sp|Q5I0H3|SUMO1_RAT		Sumo1	Small ubiquitin-related modifier 1 OS=Rattus norvegicus OX=10116 GN=Sumo1 PE=1 SV=1	0.88	0.823|0.927|0.902
	tr|A0A096MJY1|A0A096MJY1_RAT		Gpc6	Glypican 6 OS=Rattus norvegicus OX=10116 GN=Gpc6 PE=1 SV=1	0.89	0.936|0.815|0.921
	sp|P13264|GLSK_RAT		Gls	Glutaminase kidney isoform, mitochondrial OS=Rattus norvegicus OX=10116 GN=Gls PE=1 SV=2	0.89	0.833|0.875|0.976
	tr|A0A0G2KAJ7|A0A0G2KAJ7_RAT		Col12a1	Collagen alpha-1(XII) chain OS=Rattus norvegicus OX=10116 GN=Col12a1 PE=1 SV=1	0.89	0.852|0.829|0.998
	tr|G3V6B1|G3V6B1_RAT		Tgfb2	Transforming growth factor beta OS=Rattus norvegicus OX=10116 GN=Tgfb2 PE=3 SV=3	0.89	0.998|0.735|0.925
	sp|Q9EQP5|PRELP_RAT		Prelp	Prolargin OS=Rattus norvegicus OX=10116 GN=Prelp PE=2 SV=1	0.89	0.810|0.944|0.929
	tr|A0A0G2K8V0|A0A0G2K8V0_RAT		Ptprm	Protein tyrosine phosphatase, receptor type, M OS=Rattus norvegicus OX=10116 GN=Ptprm PE=4 SV=1	0.89	0.922|0.829|0.930
	tr|M0R4H5|M0R4H5_RAT		Pdlim4	PDZ and LIM domain protein 4 OS=Rattus norvegicus OX=10116 GN=Pdlim4 PE=1 SV=1	0.89	0.791|0.965|0.902
	tr|B5DFH4|B5DFH4_RAT		Papss2	3'-phosphoadenosine 5'-phosphosulfate synthase 2 OS=Rattus norvegicus OX=10116 GN=Papss2 PE=1 SV=1	0.89	0.798|0.954|0.922
	tr|Q3B8N9|Q3B8N9_RAT		Bphl	Biphenyl hydrolase-like OS=Rattus norvegicus OX=10116 GN=Bphl PE=1 SV=1	0.89	0.828|0.873|0.979
	sp|P06536|GCR_RAT		Nr3c1	Glucocorticoid receptor OS=Rattus norvegicus OX=10116 GN=Nr3c1 PE=1 SV=2	0.89	0.888|0.822|0.961
	sp|B5DFN3|UQCC2_RAT		Uqcc2	Ubiquinol-cytochrome-c reductase complex assembly factor 2 OS=Rattus norvegicus OX=10116 GN=Uqcc2 PE=2 SV=1	0.9	0.923|0.823|0.955
	sp|P21913|SDHB_RAT		Sdhb	Succinate dehydrogenase [ubiquinone] iron-sulfur subunit, mitochondrial OS=Rattus norvegicus OX=10116 GN=Sdhb PE=2 SV=2	0.9	0.929|0.802|0.970
	sp|D3ZEH5|SIDT2_RAT		Sidt2	SID1 transmembrane family member 2 OS=Rattus norvegicus OX=10116 GN=Sidt2 PE=1 SV=2	0.9	0.815|0.888|0.988
	tr|D4ADE5|D4ADE5_RAT		Setd7	Histone-lysine N-methyltransferase SETD7 OS=Rattus norvegicus OX=10116 GN=Setd7 PE=1 SV=1	0.9	0.795|0.957|0.945
	sp|O54735|PDE5A_RAT		Pde5a	cGMP-specific 3',5'-cyclic phosphodiesterase OS=Rattus norvegicus OX=10116 GN=Pde5a PE=2 SV=1	0.91	0.830|0.938|0.948
	sp|O08628|PCOC1_RAT		Pcolce	Procollagen C-endopeptidase enhancer 1 OS=Rattus norvegicus OX=10116 GN=Pcolce PE=1 SV=1	0.91	0.986|0.754|0.988
	sp|P16975|SPRC_RAT		Sparc	SPARC OS=Rattus norvegicus OX=10116 GN=Sparc PE=1 SV=4	0.91	0.973|0.775|0.983
	tr|G3V9V9|G3V9V9_RAT		Csrp2	Cysteine and glycine-rich protein 2 OS=Rattus norvegicus OX=10116 GN=Csrp2 PE=1 SV=1	0.92	0.798|0.984|0.978
	sp|Q6AYQ8|FAHD1_RAT		Fahd1	Acylpyruvase FAHD1, mitochondrial OS=Rattus norvegicus OX=10116 GN=Fahd1 PE=1 SV=1	0.93	0.996|0.801|0.983
EB VS CA
UP	Protein_ID			Description	Mean_Fold Change	Fold Change
	tr|D3ZC04|D3ZC04_RAT		Esyt3	Extended synaptotagmin 3 OS=Rattus norvegicus OX=10116 GN=Esyt3 PE=4 SV=2	4.73	4.733|-|-
	tr|A0A140TAD9|A0A140TAD9_RAT		Egln1	EGL nine homolog 1 (C. elegans) OS=Rattus norvegicus OX=10116 GN=Egln1 PE=4 SV=1	4.12	-|4.123|-
	sp|P17178|CP27A_RAT		Cyp27a1	Sterol 26-hydroxylase, mitochondrial OS=Rattus norvegicus OX=10116 GN=Cyp27a1 PE=1 SV=1	3.56	3.556|-|-
	tr|D3ZW40|D3ZW40_RAT		Mtmr4	Myotubularin-related protein 4 OS=Rattus norvegicus OX=10116 GN=Mtmr4 PE=4 SV=2	2.52	-|-|2.520
	tr|D4A0J4|D4A0J4_RAT		Vwa2	von Willebrand factor A domain-containing 2 OS=Rattus norvegicus OX=10116 GN=Vwa2 PE=4 SV=3	2.38	2.379|-|-
	tr|A1L1J7|A1L1J7_RAT		Pbk	PDZ-binding kinase OS=Rattus norvegicus OX=10116 GN=Pbk PE=1 SV=1	2.1	-|2.105|-
	tr|Q00IM8|Q00IM8_RAT		Antxr2	Anthrax toxin receptor 2 (Fragment) OS=Rattus norvegicus OX=10116 GN=Antxr2 PE=2 SV=1	1.85	1.286|1.089|3.167
	tr|D3ZBG6|D3ZBG6_RAT		Ptrhd1	Peptidy+D152:E154l-tRNA hydrolase domain-containing 1 OS=Rattus norvegicus OX=10116 GN=Ptrhd1 PE=1 SV=1	1.79	2.539|1.373|1.449
	sp|Q8CG08|CTHR1_RAT		Cthrc1	Collagen triple helix repeat-containing protein 1 OS=Rattus norvegicus OX=10116 GN=Cthrc1 PE=1 SV=1	1.45	1.350|1.456|1.554
	tr|D3ZKU3|D3ZKU3_RAT		Stk35	Serine/threonine kinase 35 OS=Rattus norvegicus OX=10116 GN=Stk35 PE=4 SV=1	1.45	-|-|1.445
	sp|P02793|FRIL1_RAT	1U	Ftl1	Ferritin light chain 1 OS=Rattus norvegicus OX=10116 GN=Ftl1 PE=1 SV=3	1.4	1.197|1.158|1.860
	sp|P29457|SERPH_RAT		Serpinh1	Serpin H1 OS=Rattus norvegicus OX=10116 GN=Serpinh1 PE=1 SV=1	1.38	1.649|1.211|1.283
	tr|D3ZM97|D3ZM97_RAT		Olr1121	Olfactory receptor OS=Rattus norvegicus OX=10116 GN=Olr1121 PE=3 SV=1	1.31	1.002|1.042|1.874
	tr|B0BNE3|B0BNE3_RAT		Trappc5	Trafficking protein particle complex subunit 5 OS=Rattus norvegicus OX=10116 GN=Trappc5 PE=1 SV=1	1.29	1.162|1.185|1.515
	tr|M0R660|M0R660_RAT		Glyceraldehyde-3-phosphate dehydrogenase OS=Rattus norvegicus OX=10116 PE=1 SV=1	Glyceraldehyde-3-phosphate dehydrogenase OS=Rattus norvegicus OX=10116 PE=1 SV=1	1.29	1.057|1.059|1.749
	sp|O70536|SOAT1_RAT	1U	Soat1	Sterol O-acyltransferase 1 OS=Rattus norvegicus OX=10116 GN=Soat1 PE=2 SV=1	1.29	1.059|1.449|1.364
	tr|Q66HI5|Q66HI5_RAT	1U	Fth1	Ferritin OS=Rattus norvegicus OX=10116 GN=Fth1 PE=1 SV=2	1.28	1.076|1.141|1.613
	sp|P14141|CAH3_RAT		Ca3	Carbonic anhydrase 3 OS=Rattus norvegicus OX=10116 GN=Ca3 PE=1 SV=3	1.22	1.025|1.172|1.452
	sp|P08289|PPBT_RAT		Alpl	Alkaline phosphatase, tissue-nonspecific isozyme OS=Rattus norvegicus OX=10116 GN=Alpl PE=1 SV=2	1.22	-|1.270|1.161
	tr|M0R7B4|M0R7B4_RAT	1U	Hist1h1d	Histone cluster 1 H1 family member d OS=Rattus norvegicus OX=10116 GN=Hist1h1d PE=1 SV=2	1.21	1.288|1.313|1.039
	sp|P15865|H14_RAT	1U	Hist1h1e	Histone H1.4 OS=Rattus norvegicus OX=10116 GN=Hist1h1e PE=1 SV=3	1.21	1.085|1.461|1.076
	tr|B0K031|B0K031_RAT	1U	Rpl7	60S ribosomal protein L7 OS=Rattus norvegicus OX=10116 GN=Rpl7 PE=1 SV=1	1.2	1.193|1.366|1.030
	tr|Q5D008|Q5D008_RAT		Tnpo1	Tnpo1 protein (Fragment) OS=Rattus norvegicus OX=10116 GN=Tnpo1 PE=2 SV=1	1.2	-|1.098|1.305
	tr|A0A0A0MXW7|A0A0A0MXW7_RAT		Gtf2b	Transcription initiation factor IIB OS=Rattus norvegicus OX=10116 GN=Gtf2b PE=1 SV=2	1.19	1.155|1.066|1.349
	tr|A0A140TAB4|A0A140TAB4_RAT		H2afy	Core histone macro-H2A OS=Rattus norvegicus OX=10116 GN=H2afy PE=1 SV=1	1.18	1.131|1.143|1.263
	tr|Q52KJ9|Q52KJ9_RAT		Tmx1	Thioredoxin domain containing 1 OS=Rattus norvegicus OX=10116 GN=Tmx1 PE=1 SV=1	1.18	1.059|1.098|1.378
	tr|D3ZD83|D3ZD83_RAT	1U	Mfsd10	Major facilitator superfamily domain-containing 10 OS=Rattus norvegicus OX=10116 GN=Mfsd10 PE=1 SV=1	1.18	1.057|1.079|1.406
	tr|A0A096MJM1|A0A096MJM1_RAT		Rhog	Ras homolog family member G (Fragment) OS=Rattus norvegicus OX=10116 GN=Rhog PE=1 SV=6	1.17	1.013|1.002|1.507
	sp|P52020|ERG1_RAT		Sqle	Squalene monooxygenase OS=Rattus norvegicus OX=10116 GN=Sqle PE=1 SV=1	1.17	1.084|1.067|1.356
	tr|Q4V7D1|Q4V7D1_RAT		Ssr1	Signal sequence receptor, alpha OS=Rattus norvegicus OX=10116 GN=Ssr1 PE=1 SV=1	1.16	1.074|1.055|1.361
	sp|P41350|CAV1_RAT		Cav1	Caveolin-1 OS=Rattus norvegicus OX=10116 GN=Cav1 PE=1 SV=3	1.16	1.074|1.068|1.348
	sp|P62907|RL10A_RAT		Rpl10a	60S ribosomal protein L10a OS=Rattus norvegicus OX=10116 GN=Rpl10a PE=1 SV=2	1.16	1.138|1.052|1.292
	tr|A0A0H2UHQ8|A0A0H2UHQ8_RAT		Rps17	40S ribosomal protein S17 OS=Rattus norvegicus OX=10116 GN=Rps17 PE=3 SV=1	1.15	1.056|1.031|1.372
	sp|P40615|DKC1_RAT		Dkc1	H/ACA ribonucleoprotein complex subunit DKC1 OS=Rattus norvegicus OX=10116 GN=Dkc1 PE=1 SV=4	1.14	1.047|1.026|1.359
	sp|P05369|FPPS_RAT		Fdps	Farnesyl pyrophosphate synthase OS=Rattus norvegicus OX=10116 GN=Fdps PE=2 SV=2	1.14	1.139|1.077|1.205
	tr|D3ZD11|D3ZD11_RAT		Spcs2	Signal peptidase complex subunit 2 OS=Rattus norvegicus OX=10116 GN=Spcs2 PE=1 SV=1	1.12	1.070|1.003|1.289
	sp|Q5U2X6|CCD47_RAT		Ccdc47	Coiled-coil domain-containing protein 47 OS=Rattus norvegicus OX=10116 GN=Ccdc47 PE=2 SV=1	1.12	1.097|1.025|1.249
	tr|M0RD75|M0RD75_RAT		Rps6	40S ribosomal protein S6 OS=Rattus norvegicus OX=10116 GN=Rps6 PE=1 SV=1	1.11	1.007|1.113|1.218
	sp|Q5XIP9|TMM43_RAT		Tmem43	Transmembrane protein 43 OS=Rattus norvegicus OX=10116 GN=Tmem43 PE=2 SV=1	1.11	1.032|1.001|1.284
	sp|Q3B7D1|UBE2Z_RAT		Ube2z	Ubiquitin-conjugating enzyme E2 Z OS=Rattus norvegicus OX=10116 GN=Ube2z PE=1 SV=2	1.11	1.034|1.051|1.244
	sp|P30839|AL3A2_RAT		Aldh3a2	Aldehyde dehydrogenase family 3 member A2 OS=Rattus norvegicus OX=10116 GN=Aldh3a2 PE=1 SV=1	1.11	1.033|1.034|1.266
	tr|Q6AY58|Q6AY58_RAT		Bcap31	B-cell receptor-associated protein 31 OS=Rattus norvegicus OX=10116 GN=Bcap31 PE=1 SV=1	1.11	1.033|1.022|1.271
	tr|D4A5K6|D4A5K6_RAT		Zmpste24	CAAX prenyl protease OS=Rattus norvegicus OX=10116 GN=Zmpste24 PE=1 SV=1	1.1	1.047|1.021|1.234
	sp|P35565|CALX_RAT		Canx	Calnexin OS=Rattus norvegicus OX=10116 GN=Canx PE=1 SV=1	1.1	1.017|1.006|1.269
	sp|Q6P777|MB12A_RAT		Mvb12a	Multivesicular body subunit 12A OS=Rattus norvegicus OX=10116 GN=Mvb12a PE=1 SV=1	1.1	1.060|1.049|1.200
	tr|G3V743|G3V743_RAT		Mogs	Mannosyl-oligosaccharide glucosidase OS=Rattus norvegicus OX=10116 GN=Mogs PE=4 SV=2	1.1	1.012|1.047|1.241
	tr|B2RZD4|B2RZD4_RAT	1U	Rpl34	60S ribosomal protein L34 OS=Rattus norvegicus OX=10116 GN=Rpl34 PE=1 SV=1	1.09	1.022|1.039|1.202
	tr|M0R402|M0R402_RAT		Tmx3	Thioredoxin-related transmembrane protein 3 OS=Rattus norvegicus OX=10116 GN=Tmx3 PE=1 SV=2	1.09	1.015|1.013|1.249
	sp|P10888|COX41_RAT		Cox4i1	Cytochrome c oxidase subunit 4 isoform 1, mitochondrial OS=Rattus norvegicus OX=10116 GN=Cox4i1 PE=1 SV=1	1.09	1.012|1.013|1.255
	sp|P15429|ENOB_RAT		Eno3	Beta-enolase OS=Rattus norvegicus OX=10116 GN=Eno3 PE=1 SV=3	1.09	1.040|1.010|1.207
	sp|P31399|ATP5H_RAT		Atp5pd	ATP synthase subunit d, mitochondrial OS=Rattus norvegicus OX=10116 GN=Atp5pd PE=1 SV=3	1.07	1.008|1.011|1.203
	tr|B5DFB0|B5DFB0_RAT		P3h3	Leprecan-like 2 (Predicted), isoform CRA_b OS=Rattus norvegicus OX=10116 GN=P3h3 PE=2 SV=1	1.07	1.006|1.003|1.211
DOWN	Protein_ID			Description	Mean_Fold Change	Fold Change
	tr|A0A0G2JW13|A0A0G2JW13_RAT	1U	LOC103694210	NACHT and WD repeat domain-containing protein 2-like OS=Rattus norvegicus OX=10116 GN=LOC103694210 PE=4 SV=1	0.18	0.176|-|-
	tr|G3V759|G3V759_RAT		C3ar1	C3a anaphylatoxin chemotactic receptor OS=Rattus norvegicus OX=10116 GN=C3ar1 PE=3 SV=1	0.33	-|0.329|-
	sp|Q8VIJ4|NR2C1_RAT	1D	Nr2c1	Nuclear receptor subfamily 2 group C member 1 OS=Rattus norvegicus OX=10116 GN=Nr2c1 PE=2 SV=1	0.39	0.593|0.368|0.204
	tr|A0A0G2JTY7|A0A0G2JTY7_RAT	1D	Card10	Caspase recruitment domain family, member 10 OS=Rattus norvegicus OX=10116 GN=Card10 PE=4 SV=1	0.39	-|0.385|-
	sp|Q3MHC1|NAA60_RAT	1D	Naa60	N-alpha-acetyltransferase 60 OS=Rattus norvegicus OX=10116 GN=Naa60 PE=2 SV=1	0.41	0.410|-|-
	tr|B0BNE1|B0BNE1_RAT		Med6	Mediator of RNA polymerase II transcription subunit 6 OS=Rattus norvegicus OX=10116 GN=Med6 PE=2 SV=1	0.43	0.415|0.448|-
	sp|Q5XIN3|MIPT3_RAT		Traf3ip1	TRAF3-interacting protein 1 OS=Rattus norvegicus OX=10116 GN=Traf3ip1 PE=1 SV=1	0.57	0.262|-|0.875
	tr|Q5PPH9|Q5PPH9_RAT		Anp32a	Acidic (Leucine-rich) nuclear phosphoprotein 32 family, member A OS=Rattus norvegicus OX=10116 GN=Anp32a PE=2 SV=1	0.58	-|-|0.579
	tr|B0BNB1|B0BNB1_RAT		Commd1	Commd1 protein OS=Rattus norvegicus OX=10116 GN=Commd1 PE=1 SV=1	0.6	0.536|0.717|0.541
	sp|P43424|GALT_RAT		Galt	Galactose-1-phosphate uridylyltransferase OS=Rattus norvegicus OX=10116 GN=Galt PE=2 SV=1	0.62	0.402|0.684|0.786
	tr|D3ZRS6|D3ZRS6_RAT			Uncharacterized protein OS=Rattus norvegicus OX=10116 PE=4 SV=2	0.65	-|-|0.653
	tr|Q6P9V1|Q6P9V1_RAT	1D	Cd81	Tetraspanin OS=Rattus norvegicus OX=10116 GN=Cd81 PE=1 SV=1	0.67	0.659|0.689|-
	sp|Q9JI85|NUCB2_RAT		Nucb2	Nucleobindin-2 OS=Rattus norvegicus OX=10116 GN=Nucb2 PE=1 SV=1	0.67	-|-|0.667
	sp|P58775|TPM2_RAT		Tpm2	Tropomyosin beta chain OS=Rattus norvegicus OX=10116 GN=Tpm2 PE=1 SV=1	0.71	0.985|0.971|0.180
	sp|P39947|CCNC_RAT		Ccnc	Cyclin-C OS=Rattus norvegicus OX=10116 GN=Ccnc PE=2 SV=2	0.71	-|0.433|0.992
	tr|A0A0G2KAY8|A0A0G2KAY8_RAT		Selenof	Selenoprotein F OS=Rattus norvegicus OX=10116 GN=Selenof PE=1 SV=1	0.73	0.525|0.879|0.773
	sp|Q6AY72|CS025_RAT			UPF0449 protein C19orf25 homolog OS=Rattus norvegicus OX=10116 PE=3 SV=1	0.74	0.878|0.872|0.459
	tr|D3ZF13|D3ZF13_RAT		Ndufab1	Acyl carrier protein OS=Rattus norvegicus OX=10116 GN=Ndufab1 PE=1 SV=1	0.75	0.944|0.824|0.493
	tr|Q4KM59|Q4KM59_RAT		Dctn5	Dynactin 5 OS=Rattus norvegicus OX=10116 GN=Dctn5 PE=2 SV=1	0.75	0.680|0.829|-
	tr|A0A0G2K6J5|A0A0G2K6J5_RAT		Myl6	Myosin light polypeptide 6 OS=Rattus norvegicus OX=10116 GN=Myl6 PE=1 SV=1	0.76	-|-|0.762
	sp|P62898|CYC_RAT		Cycs	Cytochrome c, somatic OS=Rattus norvegicus OX=10116 GN=Cycs PE=1 SV=2	0.78	-|-|0.775
	tr|Q8VI65|Q8VI65_RAT			Beta II spectrin-short isoform (Fragment) OS=Rattus norvegicus OX=10116 PE=2 SV=1	0.78	0.929|0.873|0.543
	tr|Q923Z2|Q923Z2_RAT	1D	Tpm1	Tropomyosin 1, alpha, isoform CRA_a OS=Rattus norvegicus OX=10116 GN=Tpm1 PE=1 SV=1	0.78	0.938|0.930|0.465
	tr|A0A0G2JX64|A0A0G2JX64_RAT		Tpm1	Tropomyosin 1, alpha, isoform CRA_i OS=Rattus norvegicus OX=10116 GN=Tpm1 PE=1 SV=1	0.78	0.944|-|0.620
	sp|G3V6S8|SRSF6_RAT		Srsf6	Serine/arginine-rich splicing factor 6 OS=Rattus norvegicus OX=10116 GN=Srsf6 PE=1 SV=1	0.78	-|0.860|0.702
	sp|Q99PF5|FUBP2_RAT		Khsrp	Far upstream element-binding protein 2 OS=Rattus norvegicus OX=10116 GN=Khsrp PE=1 SV=1	0.79	-|-|0.792
	tr|D3ZY47|D3ZY47_RAT	1D	RGD1559896	Similar to RIKEN cDNA 2310022B05 OS=Rattus norvegicus OX=10116 GN=RGD1559896 PE=1 SV=1	0.79	0.904|0.909|0.571
	sp|P07483|FABPH_RAT		Fabp3	Fatty acid-binding protein, heart OS=Rattus norvegicus OX=10116 GN=Fabp3 PE=1 SV=2	0.79	0.948|0.945|0.468
	tr|Q63489|Q63489_RAT		Gtf2f2	General transcription factor IIF subunit 2 OS=Rattus norvegicus OX=10116 GN=Gtf2f2 PE=1 SV=1	0.79	-|-|0.789
	sp|Q62632|FSTL1_RAT	1D	Fstl1	Follistatin-related protein 1 OS=Rattus norvegicus OX=10116 GN=Fstl1 PE=1 SV=1	0.8	0.858|0.689|0.840
	sp|P55770|NH2L1_RAT		Snu13	NHP2-like protein 1 OS=Rattus norvegicus OX=10116 GN=Snu13 PE=2 SV=4	0.81	0.923|0.803|0.691
	sp|P09495|TPM4_RAT		Tpm4	Tropomyosin alpha-4 chain OS=Rattus norvegicus OX=10116 GN=Tpm4 PE=1 SV=3	0.81	0.917|0.950|0.560
	tr|D3ZSF3|D3ZSF3_RAT			Peptidyl-prolyl cis-trans isomerase OS=Rattus norvegicus OX=10116 PE=3 SV=1	0.82	0.780|0.726|0.942
	sp|Q6PDU1|SRSF2_RAT		Srsf2	Serine/arginine-rich splicing factor 2 OS=Rattus norvegicus OX=10116 GN=Srsf2 PE=1 SV=3	0.82	0.943|0.961|0.570
	tr|F7EWC1|F7EWC1_RAT		Vasp	Vasodilator-stimulated phosphoprotein OS=Rattus norvegicus OX=10116 GN=Vasp PE=1 SV=2	0.82	-|-|0.822
	sp|Q91Y94|COX42_RAT		Cox4i2	Cytochrome c oxidase subunit 4 isoform 2, mitochondrial OS=Rattus norvegicus OX=10116 GN=Cox4i2 PE=2 SV=1	0.83	0.837|0.832|-
	sp|O35820|DNPH1_RAT		Dnph1	2'-deoxynucleoside 5'-phosphate N-hydrolase 1 OS=Rattus norvegicus OX=10116 GN=Dnph1 PE=1 SV=1	0.83	0.931|0.996|0.552
	sp|Q6AY55|DCAKD_RAT		Dcakd	Dephospho-CoA kinase domain-containing protein OS=Rattus norvegicus OX=10116 GN=Dcakd PE=2 SV=1	0.83	0.967|0.872|0.663
	tr|D3ZF11|D3ZF11_RAT		Lamtor5	Hepatitis B virus x interacting protein (Predicted), isoform CRA_a OS=Rattus norvegicus OX=10116 GN=Lamtor5 PE=1 SV=1	0.83	0.896|0.971|0.624
	tr|F1MA36|F1MA36_RAT		Sptbn2	Spectrin beta chain OS=Rattus norvegicus OX=10116 GN=Sptbn2 PE=1 SV=2	0.83	0.921|0.889|0.686
	tr|D4A213|D4A213_RAT	1D	Scara5	Scavenger receptor class A member 5 OS=Rattus norvegicus OX=10116 GN=Scara5 PE=3 SV=3	0.83	0.856|0.823|0.821
	sp|P97615|THIOM_RAT		Txn2	Thioredoxin, mitochondrial OS=Rattus norvegicus OX=10116 GN=Txn2 PE=2 SV=1	0.83	-|0.780|0.870
	tr|D3ZGE6|D3ZGE6_RAT		Cttn	Cortactin, isoform CRA_c OS=Rattus norvegicus OX=10116 GN=Cttn PE=1 SV=3	0.83	0.938|0.969|0.571
	tr|A0A0G2JXC3|A0A0G2JXC3_RAT		Rps21	40S ribosomal protein S21 OS=Rattus norvegicus OX=10116 GN=Rps21 PE=1 SV=1	0.84	0.890|0.981|0.663
	tr|F1LPM3|F1LPM3_RAT	1D	Sorbs2	Sorbin and SH3 domain-containing protein 2 OS=Rattus norvegicus OX=10116 GN=Sorbs2 PE=1 SV=2	0.85	0.903|0.868|0.793
	tr|B2RZB5|B2RZB5_RAT		Chmp2a	Charged multivesicular body protein 2A OS=Rattus norvegicus OX=10116 GN=Chmp2a PE=1 SV=1	0.85	0.749|0.881|0.909
	tr|D3ZA85|D3ZA85_RAT		Nfu1	Histone cell cycle regulation defective interacting protein 5 (Predicted), isoform CRA_a OS=Rattus norvegicus OX=10116 GN=Nfu1 PE=1 SV=1	0.86	0.993|0.959|0.621
	tr|D4ABA5|D4ABA5_RAT		Smtn	RCG35999, isoform CRA_a OS=Rattus norvegicus OX=10116 GN=Smtn PE=1 SV=1	0.86	0.896|0.900|0.793
	sp|Q07258|TGFB3_RAT	1D	Tgfb3	Transforming growth factor beta-3 proprotein OS=Rattus norvegicus OX=10116 GN=Tgfb3 PE=2 SV=2	0.86	0.945|0.791|0.834
	tr|D3ZRD9|D3ZRD9_RAT		Aif1l	Allograft inflammatory factor 1-like OS=Rattus norvegicus OX=10116 GN=Aif1l PE=4 SV=1	0.86	0.963|0.946|0.683
	tr|M0R7W2|M0R7W2_RAT		Arhgef10l	Uncharacterized protein OS=Rattus norvegicus OX=10116 GN=Arhgef10l PE=1 SV=2	0.86	0.951|0.983|0.632
	sp|P62142|PP1B_RAT		Ppp1cb	Serine/threonine-protein phosphatase PP1-beta catalytic subunit OS=Rattus norvegicus OX=10116 GN=Ppp1cb PE=1 SV=3	0.86	0.863|0.832|0.875
	sp|Q9R1E9|CCN2_RAT		Ccn2	CCN family member 2 OS=Rattus norvegicus OX=10116 GN=Ccn2 PE=2 SV=1	0.86	0.879|0.747|0.962
	sp|Q6URK4|ROA3_RAT		Hnrnpa3	Heterogeneous nuclear ribonucleoprotein A3 OS=Rattus norvegicus OX=10116 GN=Hnrnpa3 PE=1 SV=1	0.86	0.946|0.972|0.659
	sp|Q641Z8|PEF1_RAT		Pef1	Peflin OS=Rattus norvegicus OX=10116 GN=Pef1 PE=2 SV=1	0.86	0.953|0.877|0.735
	tr|A0A0G2JZZ4|A0A0G2JZZ4_RAT		Selenom	Selenoprotein M OS=Rattus norvegicus OX=10116 GN=Selenom PE=1 SV=1	0.87	0.962|0.954|0.692
	tr|Q6P7A4|Q6P7A4_RAT		Psap	Prosaposin OS=Rattus norvegicus OX=10116 GN=Psap PE=2 SV=1	0.87	0.929|0.873|0.813
	sp|Q498E0|TXD12_RAT		Txndc12	Thioredoxin domain-containing protein 12 OS=Rattus norvegicus OX=10116 GN=Txndc12 PE=2 SV=2	0.87	0.952|0.905|0.750
	tr|A0A096MIZ1|A0A096MIZ1_RAT		Palm2	Paralemmin 2 OS=Rattus norvegicus OX=10116 GN=Palm2 PE=1 SV=1	0.87	0.948|0.917|0.742
	tr|Q6P766|Q6P766_RAT		Plpp1	Lipid phosphate phosphohydrolase 1 OS=Rattus norvegicus OX=10116 GN=Plpp1 PE=2 SV=1	0.87	1.000|0.742|-
	sp|P31232|TAGL_RAT		Tagln	Transgelin OS=Rattus norvegicus OX=10116 GN=Tagln PE=1 SV=2	0.87	0.935|0.970|0.707
	sp|P0C5H9|MANF_RAT		Manf	Arginine-rich, mutated in early stage tumors (Predicted), isoform CRA_b OS=Rattus norvegicus OX=10116 GN=Manf PE=2 SV=1	0.87	0.940|0.831|0.832
	tr|A0A0G2K850|A0A0G2K850_RAT		LOC100912481	RNA-binding protein EWS-like OS=Rattus norvegicus OX=10116 GN=LOC100912481 PE=1 SV=1	0.87	0.953|0.941|0.713
	tr|F1M865|F1M865_RAT		Sorbs1	Sorbin and SH3 domain-containing protein 1 OS=Rattus norvegicus OX=10116 GN=Sorbs1 PE=1 SV=1	0.88	0.946|0.906|0.783
	tr|D4ADF5|D4ADF5_RAT		Pdcd5	Programmed cell death 5 OS=Rattus norvegicus OX=10116 GN=Pdcd5 PE=1 SV=1	0.88	0.947|0.964|0.726
	sp|P35213|1433B_RAT		Ywhab	14-3-3 protein beta/alpha OS=Rattus norvegicus OX=10116 GN=Ywhab PE=1 SV=3	0.88	0.974|0.880|0.772
	sp|P26772|CH10_RAT		Hspe1	10 kDa heat shock protein, mitochondrial OS=Rattus norvegicus OX=10116 GN=Hspe1 PE=1 SV=3	0.88	0.934|0.975|0.743
	sp|P52555|ERP29_RAT		Erp29	Endoplasmic reticulum resident protein 29 OS=Rattus norvegicus OX=10116 GN=Erp29 PE=1 SV=2	0.88	0.988|0.976|0.673
	sp|P08082|CLCB_RAT		Cltb	Clathrin light chain B OS=Rattus norvegicus OX=10116 GN=Cltb PE=1 SV=1	0.88	0.955|0.930|0.755
	tr|Q71SA3|Q71SA3_RAT	1D	Thbs1	Thrombospondin 1 OS=Rattus norvegicus OX=10116 GN=Thbs1 PE=2 SV=1	0.88	0.931|0.822|0.880
	tr|D3ZUV9|D3ZUV9_RAT		Cnot3	CCR4-NOT transcription complex, subunit 3 OS=Rattus norvegicus OX=10116 GN=Cnot3 PE=1 SV=2	0.88	0.950|0.963|0.731
	sp|Q09167|SRSF5_RAT		Srsf5	Serine/arginine-rich splicing factor 5 OS=Rattus norvegicus OX=10116 GN=Srsf5 PE=1 SV=1	0.89	0.967|0.972|0.742
	tr|D3ZJ92|D3ZJ92_RAT		Prpf40a	Pre-mRNA processing factor 40 homolog A (Yeast) (Predicted) OS=Rattus norvegicus OX=10116 GN=Prpf40a PE=1 SV=1	0.89	0.973|0.946|0.742
	sp|P21571|ATP5J_RAT		Atp5pf	ATP synthase-coupling factor 6, mitochondrial OS=Rattus norvegicus OX=10116 GN=Atp5pf PE=1 SV=1	0.89	0.959|0.960|0.736
	sp|D3ZCL3|RU1C_RAT		Snrpc	U1 small nuclear ribonucleoprotein C OS=Rattus norvegicus OX=10116 GN=Snrpc PE=3 SV=1	0.89	0.950|0.969|0.744
	sp|Q9JHL4|DBNL_RAT		Dbnl	Drebrin-like protein OS=Rattus norvegicus OX=10116 GN=Dbnl PE=1 SV=1	0.89	0.998|0.996|0.686
	sp|P11915|NLTP_RAT		Scp2	Non-specific lipid-transfer protein OS=Rattus norvegicus OX=10116 GN=Scp2 PE=1 SV=3	0.9	0.960|0.895|0.831
	tr|F1MAA7|F1MAA7_RAT		Lamc1	Laminin subunit gamma 1 OS=Rattus norvegicus OX=10116 GN=Lamc1 PE=1 SV=1	0.9	0.975|0.903|0.819
	tr|A0A0G2K5D7|A0A0G2K5D7_RAT		Specc1	Sperm antigen with calponin homology and coiled-coil domains 1 OS=Rattus norvegicus OX=10116 GN=Specc1 PE=1 SV=1	0.91	0.990|0.926|0.801
	sp|Q5U312|RAI14_RAT		Rai14	Ankycorbin OS=Rattus norvegicus OX=10116 GN=Rai14 PE=1 SV=2	0.92	0.973|0.954|0.821
	sp|B5DF91|ELAV1_RAT		Elavl1	ELAV-like protein 1 OS=Rattus norvegicus OX=10116 GN=Elavl1 PE=1 SV=1	0.92	0.966|0.980|0.826
	tr|B1WC34|B1WC34_RAT		Prkcsh	Protein kinase C substrate 80K-H OS=Rattus norvegicus OX=10116 GN=Prkcsh PE=1 SV=1	0.92	0.979|0.988|0.779
	sp|Q32PX7|FUBP1_RAT		Fubp1	Far upstream element-binding protein 1 OS=Rattus norvegicus OX=10116 GN=Fubp1 PE=1 SV=1	0.92	0.998|0.984|0.788
	tr|F1LNF1|F1LNF1_RAT		Hnrnpa2b1	Heterogeneous nuclear ribonucleoproteins A2/B1 OS=Rattus norvegicus OX=10116 GN=Hnrnpa2b1 PE=1 SV=1	0.93	0.983|0.982|0.830
	tr|M0R776|M0R776_RAT		Mrps36	Mitochondrial ribosomal protein S36 OS=Rattus norvegicus OX=10116 GN=Mrps36 PE=1 SV=1	0.93	0.987|0.983|0.813
	tr|A0A0G2K0H3|A0A0G2K0H3_RAT	1D	Lrp6	Low-density lipoprotein receptor-related protein OS=Rattus norvegicus OX=10116 GN=Lrp6 PE=3 SV=1	0.93	0.825|0.987|0.969
	sp|Q6TMG5|NEMO_RAT		Ikbkg	NF-kappa-B essential modulator OS=Rattus norvegicus OX=10116 GN=Ikbkg PE=2 SV=1	0.93	0.979|0.993|0.824
	tr|B1H248|B1H248_RAT		Vps36	Vacuolar protein-sorting-associated protein 36 OS=Rattus norvegicus OX=10116 GN=Vps36 PE=1 SV=1	0.94	0.989|0.998|0.830
